# Supplementary material for: Toxic and hormetic-like effects of three components of citrus essential oils on adult Mediterranean fruit flies (Ceratitis capitata)
Source: PLoS One. 2017 May 16;12(5):e0177837. doi: 10.1371/journal.pone.0177837 (PMC5433767; doi:10.1371/journal.pone.0177837)
Supplement: S1 Dataset — (XLSX) [file pone.0177837.s001.xlsx]

## Sheet: toxicity bioassay
dose nl	element	diet	sex	alive	dead	dead+alive
10	1	1	1	10	15	25
10	1	2	1	13	12	25		key
10	1	1	2	19	6	25		element	1	limonene
10	1	2	2	21	4	25			2	a-pinene
20	1	1	1	9	16	25			3	linalool
20	1	2	1	4	21	25		diet	1	protein
20	1	2	2	14	11	25			2	sugar
30	1	1	1	4	21	25		sex	1	males
30	1	2	1	3	22	25			2	females
30	1	1	2	17	8	25
30	1	2	2	12	13	25
40	1	1	1	0	25	25
40	1	2	1	3	22	25
40	1	1	2	12	13	25
40	1	2	2	10	15	25
50	1	1	1	3	22	25
50	1	2	1	4	21	25
50	1	1	2	8	17	25
50	1	2	2	6	19	25
60	1	1	1	2	23	25
60	1	2	1	0	25	25
60	1	1	2	5	20	25
60	1	2	2	1	24	25
10	2	2	1	14	11	25
10	2	1	1	10	15	25
10	2	2	2	21	4	25
10	2	1	2	18	7	25
20	2	2	1	6	19	25
20	2	1	1	4	21	25
20	2	2	2	16	9	25
20	2	1	2	10	15	25
30	2	2	1	3	22	25
30	2	1	1	4	21	25
30	2	2	2	13	12	25
30	2	1	2	6	19	25
40	2	2	1	6	19	25
40	2	1	2	7	18	25
50	2	2	1	0	25	25
50	2	1	1	0	25	25
50	2	2	2	3	22	25
50	2	1	2	6	19	25
60	2	2	1	1	24	25
60	2	1	1	1	24	25
60	2	1	2	2	23	25
10	3	1	1	13	12	25
10	3	2	1	10	15	25
10	3	1	2	23	2	25
10	3	2	2	22	3	25
20	3	1	1	8	17	25
20	3	2	1	7	18	25
20	3	1	2	20	5	25
20	3	2	2	17	8	25
30	3	1	1	4	21	25
30	3	2	1	2	23	25
30	3	1	2	16	9	25
30	3	2	2	16	9	25
40	3	1	1	5	20	25
40	3	1	2	16	9	25
50	3	1	1	2	23	25
50	3	2	1	2	23	25
50	3	1	2	10	15	25
50	3	2	2	14	11	25
60	3	1	1	3	22	25
60	3	2	1	1	24	25
60	3	1	2	12	13	25
60	3	2	2	7	18	25

## Sheet: demography overall
sex	diet	treatment	lifespan	fecundity
2	1	1	4	0		sex
2	1	1	41	5		1	males
2	1	1	2	0		2	females
2	1	1	6	0
2	1	1	9	0		diet
2	1	1	5	0		1	sugar
2	1	1	12	0		2	yeast+sugar
2	1	1	16	40
2	1	1	23	6		treatment
2	1	1	3	0		1	control
2	1	1	4	0		2	limonene
2	1	1	27	19
2	1	1	8	0
2	1	1	13	37
2	1	1	17	48
2	1	1	10	19
2	1	1	5	0
2	1	1	24	15
2	1	1	14	0
2	1	1	32	10
2	1	1	3	0
2	1	1	4	45
2	1	1	17	0
2	1	1	11	0
2	1	1	9	3
2	1	1	21	0
2	1	1	25	0
2	1	1	7	0
2	1	1	17	32
2	2	1	15	46
2	2	1	13	170
2	2	1	18	95
2	2	1	29	113
2	2	1	40	359
2	2	1	25	6
2	2	1	14	85
2	2	1	13	8
2	2	1	11	342
2	2	1	18	253
2	2	1	33	11
2	2	1	9	159
2	2	1	22	68
2	2	1	27	185
2	2	1	35	72
2	2	1	13	16
2	2	1	24	160
2	2	1	39	18
2	2	1	18	184
2	2	1	18	118
2	2	1	22	93
2	2	1	26	263
2	2	1	18	184
2	2	1	10	149
2	2	1	18	347
2	2	1	25	310
2	2	1	26	27
2	2	1	2	28
2	2	1	10	29
2	1	2	10	33
2	1	2	36	57
2	1	2	28	13
2	1	2	22	11
2	1	2	33	0
2	1	2	55	12
2	1	2	4	0
2	1	2	31	0
2	1	2	19	32
2	1	2	5	17
2	1	2	32	60
2	1	2	11	25
2	1	2	17	41
2	1	2	18	0
2	1	2	16	9
2	1	2	3	0
2	1	2	27	62
2	1	2	38	91
2	1	2	4	0
2	1	2	8	0
2	1	2	9	52
2	1	2	10	42
2	1	2	37	38
2	1	2	20	30
2	1	2	20	43
2	1	2	18	42
2	1	2	26	11
2	1	2	17	36
2	1	2	29	49
2	1	2	19	98
2	1	2	10	20
2	1	2	28	26
2	1	2	27	68
2	1	2	13	41
2	1	2	9	17
2	1	2	23	14
2	1	2	14	16
2	1	2	21	13
2	1	2	25	20
2	1	2	10	0
2	1	2	14	1
2	1	2	11	16
2	1	2	11	0
2	1	2	11	39
2	1	2	29	40
2	1	2	21	0
2	1	2	18	61
2	1	2	20	27
2	1	2	18	55
2	2	2	19	0
2	2	2	47	721
2	2	2	33	507
2	2	2	13	153
2	2	2	9	190
2	2	2	16	182
2	2	2	19	311
2	2	2	18	415
2	2	2	20	47
2	2	2	16	351
2	2	2	20	252
2	2	2	19	264
2	2	2	38	454
2	2	2	17	255
2	2	2	22	245
2	2	2	20	248
2	2	2	20	0
2	2	2	19	292
2	2	2	15	278
2	2	2	17	154
2	2	2	18	248
2	2	2	5	38
2	2	2	13	88
2	2	2	16	203
2	2	2	20	279
2	2	2	6	0
2	2	2	19	0
2	2	2	31	432
2	2	2	28	203
2	2	2	52	321
2	2	2	25	35
2	2	2	16	185
2	2	2	46	780
2	2	2	56	219
2	2	2	16	151
2	2	2	22	0
2	2	2	14	179
2	2	2	44	606
2	2	2	18	340
2	2	2	18	203
2	2	2	26	14
2	2	2	27	555
2	2	2	15	269
2	2	2	23	299
2	2	2	15	0
2	2	2	21	497
2	2	2	16	40
2	2	2	19	113
2	2	2	13	46
1	1	1	27
1	1	1	11
1	1	1	28
1	1	1	35
1	1	1	18
1	1	1	24
1	1	1	26
1	1	1	17
1	1	1	12
1	1	1	32
1	1	1	14
1	1	1	21
1	1	1	12
1	1	1	22
1	1	1	11
1	1	1	31
1	1	1	15
1	1	1	18
1	1	1	41
1	1	1	25
1	1	1	20
1	1	1	17
1	1	1	20
1	1	1	24
1	1	1	23
1	1	1	28
1	1	1	12
1	1	1	18
1	1	1	28
1	1	1	19
1	2	1	23
1	2	1	35
1	2	1	38
1	2	1	28
1	2	1	33
1	2	1	24
1	2	1	28
1	2	1	10
1	2	1	57
1	2	1	18
1	2	1	49
1	2	1	32
1	2	1	33
1	2	1	40
1	2	1	29
1	2	1	36
1	2	1	17
1	2	1	20
1	2	1	28
1	2	1	28
1	2	1	19
1	2	1	63
1	2	1	40
1	2	1	46
1	2	1	28
1	2	1	17
1	2	1	34
1	2	1	18
1	2	1	21
1	2	1	41
1	1	2	36
1	1	2	35
1	1	2	41
1	1	2	27
1	1	2	27
1	1	2	27
1	1	2	37
1	1	2	20
1	1	2	31
1	1	2	25
1	1	2	32
1	1	2	21
1	1	2	30
1	1	2	29
1	1	2	28
1	1	2	25
1	1	2	28
1	1	2	36
1	1	2	25
1	1	2	29
1	1	2	28
1	1	2	26
1	1	2	26
1	1	2	30
1	1	2	28
1	1	2	38
1	1	2	19
1	1	2	21
1	1	2	11
1	1	2	21
1	1	2	33
1	1	2	29
1	1	2	35
1	1	2	32
1	1	2	17
1	1	2	25
1	1	2	28
1	1	2	17
1	1	2	37
1	1	2	38
1	1	2	9
1	1	2	29
1	1	2	28
1	1	2	23
1	1	2	16
1	1	2	22
1	1	2	28
1	1	2	17
1	1	2	29
1	1	2	17
1	2	2	34
1	2	2	36
1	2	2	25
1	2	2	21
1	2	2	46
1	2	2	30
1	2	2	40
1	2	2	23
1	2	2	20
1	2	2	31
1	2	2	32
1	2	2	27
1	2	2	41
1	2	2	14
1	2	2	28
1	2	2	29
1	2	2	30
1	2	2	19
1	2	2	22
1	2	2	37
1	2	2	20
1	2	2	36
1	2	2	33
1	2	2	58
1	2	2	47
1	2	2	28
1	2	2	43
1	2	2	35
1	2	2	38
1	2	2	36
1	2	2	19
1	2	2	30
1	2	2	48
1	2	2	37
1	2	2	35
1	2	2	51
1	2	2	25
1	2	2	53
1	2	2	42
1	2	2	43
1	2	2	25
1	2	2	61
1	2	2	46
1	2	2	28
1	2	2	9
1	2	2	51
1	2	2	38
1	2	2	9
1	2	2	36
1	2	2	42
